# Supplementary material for: Caregiver-Reported Economic Impacts of Pediatric Rare Diseases—A Scoping Review
Source: Healthcare (Basel). 2024 Dec 21;12(24):2578. doi: 10.3390/healthcare12242578 (PMC11727781; doi:10.3390/healthcare12242578)
Supplement: Supplementary file 1 [file healthcare-12-02578-s001.zip]

Archive with 2 entries (2 files):
- Supplementary Table S1. Database Search Strategies.docx
- Supplementary Table S2. MMAT Assessment.xlsx
