# Supplementary material for: Caregiver-Reported Economic Impacts of Pediatric Rare Diseases—A Scoping Review
Source: Healthcare (Basel). 2024 Dec 21;12(24):2578. doi: 10.3390/healthcare12242578 (PMC11727781; doi:10.3390/healthcare12242578)
Supplement: Supplementary file 1 [file healthcare-12-02578-s001.zip › Supplementary Table S2. MMAT Assessment.xlsx]

## Sheet: MMAT checklist
				SCREENING QUESTIONS		1. QUALITATIVE STUDIES					2. RANDOMIZED CONTROLLED TRIALS					3. NON-RANDOMIZED STUDIES					4. QUANTITATIVE DESCRIPTIVE STUDIES					5. MIXED METHODS STUDIES					COMMENTS
RefID	First author	Year	Citation	S1. Are there clear research questions?	S2. Do the collected data allow to address the research questions?	1.1. Is the qualitative approach appropriate to answer the research question?	1.2. Are the qualitative data collection methods adequate to address the research question?	1.3. Are the findings adequately derived from the data?	1.4. Is the interpretation of results sufficiently substantiated by data?	1.5. Is there coherence between qualitative data sources, collection, analysis and interpretation?	2.1. Is randomization appropriately performed?	2.2. Are the groups comparable at baseline?	2.3. Are there complete outcome data?	2.4. Are outcome assessors blinded to the intervention provided?	2.5 Did the participants adhere to the assigned intervention?	3.1. Are the participants representative of the target population?	3.2. Are measurements appropriate regarding both the outcome and intervention (or exposure)?	3.3. Are there complete outcome data?	3.4. Are the confounders accounted for in the design and analysis?	3.5. During the study period, is the intervention administered (or exposure occurred) as intended?	4.1. Is the sampling strategy relevant to address the research question?	4.2. Is the sample representative of the target population?	4.3. Are the measurements appropriate?	4.4. Is the risk of nonresponse bias low?	4.5. Is the statistical analysis appropriate to answer the research question?	5.1. Is there an adequate rationale for using a mixed methods design to address the research question?	5.2. Are the different components of the study effectively integrated to answer the research question?	5.3. Are the outputs of the integration of qualitative and quantitative components adequately interpreted?	5.4. Are divergences and inconsistencies between quantitative and qualitative results adequately addressed?	5.5. Do the different components of the study adhere to the quality criteria of each tradition of the methods involved?
	Ak, M.	2022	Ak et al., (2022) [27]	Yes	Yes											Yes	Yes	Yes	Yes	Yes
		2022	Al Mukaddam et al., (2022) [28]	Yes	Yes											Yes	Yes	Yes	Yes	Yes
		2022	Bashorum et al., (2022) [29]	Yes	Yes											Yes	Yes	Yes	No	Yes											Unclear if confounding is not expected; but small sample size increases the likelihood of confounding.
		2023	Bourrat et al., (2023) [30]	Yes	Yes											Yes	Yes	No	Yes	Yes											Just over 61% (47/77) completed the EB-BOD, VAS Stress and W-BQ12 questionnaires - therefore there is not complete outcome data
		2023	Chen and Dong, (2023) [31]	Yes	Yes											Yes	Yes	Yes	Can't tell	Yes											Unclear if confounding is not expected; but only descriptive statistics provided.
		2019	Conner et al., (2019) [32]	Yes	Yes											Yes	Yes	Yes	Can't tell	Yes
		2021	De Stefano et al., (2021) [33]	Yes	Yes											Yes	Yes	Yes	Yes	Yes
		2021	Deverell et al., (2021) [34]	Yes	Yes																Yes	Yes	Yes	Yes	Yes
		2022	Driessens et al., (2022) [35]	Yes	Yes	Yes	Yes	Yes	Yes	Yes
		2013	Eijgelshoven et al., (2013) [36]	Yes	Yes											Yes	Yes	Yes	Yes	Yes
		2020	Flores et al., (2020) [37]	Yes	Yes											Yes	Yes	Yes	Yes	Yes
		2019	Gerstein et al., (2019) [38]	Yes	Yes	Yes	Yes	Yes	Yes	Yes																					Additional quotes to support the analysis in Appendix.
		2019	Khair and Pelentsov, (2019) [39]	Yes	Yes																Yes	Yes	Yes	No	Yes						Response rate only 21.6%.
		2022	Kruger et al., (2022) [40]	Yes	Yes											Yes	Yes	Yes	Yes	Yes
		2014	Landfeldt et al., (2014) [41]	Yes	Yes											Yes	Yes	Can't tell	Yes	Yes											Article says some respondents did not complete the study, but it is unclear if these responses are included in the analysis and which questions were not answered.
		2016	Landfeldt et al., (2016) [42]	Yes	Yes											Yes	Yes	Yes	Yes	Yes
		2022	Lo Barco et al., (2022) [43]	Yes	Yes											Yes	Yes	Yes	No	Yes											Unclear if confounding was not expected, but only descriptive statistics provided.
		2022	Mighiu et al., (2022) [44]	Yes	Yes																Yes	Can't tell	Yes	Yes	Yes
		2023	Nelson et al., (2023) [45]	Yes	Yes											Yes	Yes	Yes	Yes	Yes
		2018	Palacios-Ceña et al., (2018) [46]	Yes	Yes	Yes	Yes	Yes	Yes	Yes																					Additional supporting material provided in Supplementary Material Table S2.
		2016a	Pelentsov et al., (2016a) [47]	Yes	Yes											Yes	Yes	Yes	Yes	Yes
		2019	Pinto et al., (2019) [24]	Yes	Yes											Yes	Yes	Yes	Can't tell	Yes											Unclear if confounding was not expected; presentation of median and 25th-75th percentile not sufficient.
		2021	Qi et al., (2021) [48]	Yes	Yes											Yes	Yes	Yes	Yes	Yes
		2021	Rodríguez et al., (2021) [49]	Yes	Yes											Yes	Yes	Yes	Yes	Yes
		2022	Rodríguez et al., (2022) [50]	Yes	Yes											Yes	Yes	Yes	Yes	Yes
		2022	Rodriguez-Santana et al., (2022) [51]	Yes	Yes																Yes	Yes	Yes	Yes	Yes
		2022	Simon et al., (2022) [52]	Yes	Yes																Yes	Yes	Yes	No	Yes						Less than 60% of eligible participants responded.
		2019	Tejada-Ortigosa et al., (2019) [53]	Yes	Yes											Yes	Yes	Yes	Yes	Yes
